# Supplementary material for: Insulin-like growth factor binding protein-2: a new circulating indicator of pulmonary arterial hypertension severity and survival
Source: BMC Med. 2020 Oct 6;18:268. doi: 10.1186/s12916-020-01734-3 (PMC7537100; doi:10.1186/s12916-020-01734-3)
Supplement: Supplementary file 1 — Additional file 1: Supplemental Table 1. Associations (Unadjusted) between IGF1 and clinical variables. Supplemental Table 2. Associations (Unadjusted) between IGF2 and clinical variables. [file 12916_2020_1734_MOESM1_ESM.xlsx]

## Sheet: IGFs suppl table 1&2
	Supplemental Table 1. Associations (Unadjusted) between IGF1 and clinical variables
		IGF1
		JHPH		PAHB
	Spearman Rank Correlation	Spearman Rho	p-value	Spearman Rho	p-value
	Age	-0.427	<0.0001	-0.274	<0.0001
	BSA (Body Surface Area)	-0.062	0.511	0.109	0.13
	SixMinWalkDist (meters)	0.166	0.079	-0.071	0.467
	Cardiac output	-0.021	0.818	-0.041	0.567
	Cardiac index	-0.063	0.545	-0.1	0.165
	PVR	0.092	0.307	0.039	0.581
	mPAP	0.111	0.215	0.042	0.551
	mRAP	0.026	0.77	0.094	0.19
	mPCWP	-0.059	0.514	0.013	0.86
	Kruskal Wallis Test	p-Value		p-Value
	NYHA-FC	0.09		0.778
	REVEAL			0.157
	APAH-CTD	<0.0001		0.946
	Supplemental Table 2. Associations (Unadjusted) between IGF2 and clinical variables
		IGF2
		JHPH		PAHB
	Spearman Rank Correlation	Spearman Rho	p-value	Spearman Rho	p-value
	Age	-0.154	0.024	-0.281	<0.0001
	BSA (Body Surface Area)	0.046	0.625	0.134	0.062
	SixMinWalkDist (meters)	-0.03	0.749	0.081	0.405
	Cardiac output	0.103	0.253	0.006	0.937
	Cardiac index	-0.056	0.591	-0.068	0.344
	PVR	-0.055	0.541	0.019	0.794
	mPAP	-0.035	0.694	0.045	0.523
	mRAP	-0.012	0.894	-0.022	0.762
	mPCWP	-0.131	0.145	0.002	0.983
	Kruskal Wallis Test	p-Value		p-Value
	NYHA-FC	0.119		0.94
	REVEAL			0.028
	APAH-CTD	0.001		0.189
