# Supplementary material for: Insulin-like growth factor binding protein-2: a new circulating indicator of pulmonary arterial hypertension severity and survival
Source: BMC Med. 2020 Oct 6;18:268. doi: 10.1186/s12916-020-01734-3 (PMC7537100; doi:10.1186/s12916-020-01734-3)
Supplement: Supplementary file 2 — Additional file 2: Supplemental Table 3. Associations (adjusted for age and sex) between IGF1 and clinical variables. Supplemental Table 4. Associations (adjusted for age and sex) between IGF2 and clinical variables. [file 12916_2020_1734_MOESM2_ESM.xlsx]

## Sheet: IGFs suppl table 3&4
	Supplemental Table 3. Associations (adjusted for age and sex) between IGF1 and clinical variables
		IGF1
		JHPH		PAHB (without IPF)
	Linear Regression	Coefficient	p-value	Coefficient	p-value
	BSA (Body Surface Area)	-0.223	0.15	-0.03	0.431
	SixMinWalkDist (meters)	35.628	0.633	-57.091	0.048
	Cardiac output	-0.594	0.565	0.069	0.778
	Cardiac index	-9.047	0.062	-0.024	0.864
	PVR	2.15	0.508	0.152	0.853
	mPAP	5.328	0.532	-1.371	0.466
	mRAP	-0.217	0.936	0.78	0.368
	mPCWP	-1.484	0.471	0.147	0.773
	Logistic Regression	Coefficient	p-value	Coefficient	p-value
	NYHA-FC	-2.211	0.097	0.156	0.662
	APAH-CTD	-0.77	0.593	0.539	0.118
	Supplemental Table 4. Associations (adjusted for age and sex) between IGF2 and clinical variables
		IGF2
		JHPH		PAHB (without IPF)
	Linear Regression	Coefficient	p-value	Coefficient	p-value
	BSA (Body Surface Area)	0.088	0.549	0.065	0.036
	SixMinWalkDist (meters)	0.116	0.999	9.38	0.672
	Cardiac output	1.277	0.19	0.148	0.458
	Cardiac index	4.081	0.386	-0.04	0.73
	PVR	-1.691	0.584	-0.147	0.826
	mPAP	-6.841	0.4	-0.171	0.911
	mRAP	-2.122	0.404	-0.227	0.749
	mPCWP	-2.884	0.142	-0.053	0.898
	Logistic Regression	Coefficient	p-value	Coefficient	p-value
	NYHA-FC	-1.613	0.209	-0.022	0.939
	APAH-CTD	0.513	0.707	-0.057	0.835
